# Supplementary material for: Overview of Virus Metagenomic Classification Methods and Their Biological Applications
Source: Front Microbiol. 2018 Apr 23;9:749. doi: 10.3389/fmicb.2018.00749 (PMC5924777; doi:10.3389/fmicb.2018.00749)
Supplement: Supplementary file 2 [file DataSheet2.XLSX]

## Sheet: Scores
workflow	test	sensitivities	specificities	precisions	comment
FACS	FACS	98.1	100	NA	NA
FACS	FACS	99.8	100	NA	NA
NBC	MetLab	NA	2	NA	species
NBC	MetLab	NA	17	NA	genus
NBC	MetLab	NA	46	NA	family
NBC	MetLab	NA	49	NA	order
NBC	MetLab	100	51	49	kingdom
ProViDE	MetLab	NA	25	NA	species
ProViDE	MetLab	NA	26	NA	genus
ProViDE	MetLab	NA	37	NA	family
ProViDE	MetLab	NA	43	NA	order
ProViDE	MetLab	53	53	72.6	kingdom
PathSeq	PathSeq	99.22	NA	NA	0% mutation rate-cited from RINS
PathSeq	PathSeq	0	NA	NA	50%-cited from RINS
PathSeq	Readscan	81	NA	NA	0% mutation rate
PathSeq	Readscan	86	NA	NA	0.01
PathSeq	Readscan	81	NA	NA	0.05
PathSeq	Readscan	79	NA	NA	0.1
PathSeq	Readscan	65	NA	NA	0.2
PathSeq	Readscan	21	NA	NA	0.3
PathSeq	Readscan	2	NA	NA	0.4
PathSeq	Readscan	0	NA	NA	0.5
Diamond-MEGAN	MetLab	NA	58	NA	species-Diamond
Diamond-MEGAN	MetLab	NA	65	NA	genus-Diamond
Diamond-MEGAN	MetLab	NA	72	NA	family-Diamond
Diamond-MEGAN	MetLab	NA	86	NA	order-Diamond
Diamond-MEGAN	MetLab	94.51	86	91.5	kingdom-Diamond
BLASTx-MEGAN	MetLab	NA	57	NA	species-Blastx
BLASTx-MEGAN	MetLab	NA	64	NA	genus-Blastx
BLASTx-MEGAN	MetLab	NA	73	NA	family-Blastx
BLASTx-MEGAN	MetLab	NA	85	NA	order-Blastx
BLASTx-MEGAN	MetLab	95	85.5	90	kingdom-Blastx
BLASTx-MEGAN	Bazinet&Cummings	42.5	NA	78.1	FACS dataset, also includes bacteria and human: 1.5% is virus - BLASTx
Diamond-MEGAN	IMSA+A	57.12	NA	100	MEGAN CE DIAMOND (approximate score)
BLASTn-MEGAN	IMSA+A	33.27	NA	100	MEGAN CE BLASTN (approximate score)
RINS	Readscan	94	NA	NA	0% mutation rate
RINS	Readscan	88	NA	NA	0.01
RINS	Readscan	55	NA	NA	0.05
RINS	Readscan	25	NA	NA	0.1
RINS	Readscan	5	NA	NA	0.2
RINS	Readscan	1	NA	NA	0.3
RINS	RINS	99.78	NA	NA	0% mutation rate
RINS	RINS	1	NA	NA	0.5
RINS	CaPSID	100	100	NA	0% mutation rate
RINS	CaPSID	66.21	100	NA	0.05
RINS	CaPSID	19.6	100	NA	0.1
RINS	CaPSID	0.2	100	NA	0.25
RINS	Virana	95	NA	100	0% mutation rate
RINS	Virana	84	NA	100	0.05
RINS	Virana	56	NA	100	0.1
RINS	Virana	0	NA	100	0.25
CaPSID	CaPSID	100	100	NA	0% mutation rate
CaPSID	CaPSID	95.51	100	NA	0.05
CaPSID	CaPSID	65.39	100	NA	0.1
CaPSID	CaPSID	1.11	100	NA	0.25
CaPSID	Virana	100	NA	99.97	0% mutation rate
CaPSID	Virana	95	NA	99.93	0.05
CaPSID	Virana	65	NA	99.82	0.1
CaPSID	Virana	2	NA	100	0.25
Readscan	Readscan	100	NA	NA	0% mutation rate
Readscan	Readscan	100	NA	NA	0.01
Readscan	Readscan	88	NA	NA	0.05
Readscan	Readscan	44	NA	NA	0.1
Readscan	Readscan	4	NA	NA	0.2
Readscan	Readscan	0	NA	NA	0.3
Readscan	Readscan	100	NA	NA	0% mutation rate-highsensitive
Readscan	Readscan	100	NA	NA	1%-highsensitive
Readscan	Readscan	99	NA	NA	5%-highsensitive
Readscan	Readscan	97	NA	NA	10%-highsensitive
Readscan	Readscan	93	NA	NA	20%-highsensitive
Readscan	Readscan	67	NA	NA	30%-highsensitive
Readscan	Readscan	32	NA	NA	40%-highsensitive
Readscan	Readscan	6	NA	NA	50%-highsensitive
Readscan	Readscan	1	NA	NA	60%-highsensitive
IMSA	IMSA	91	NA	NA	CaSki DNA-single end
IMSA	IMSA	94	NA	NA	HeLa RNA, paired-end
IMSA	IMSA	86	NA	NA	Primary cervical carcinoma RNA, paired-end
IMSA	IMSA	98	NA	NA	Primary cutaneous periungual SCC RNA, paired-end
LMAT	LMAT	40	NA	100	LMAT-kFull
LMAT	LMAT	56	NA	100	LMAT-kFull
LMAT	LMAT	40	NA	100	LMAT-kML
LMAT	LMAT	52	NA	100	LMAT-kML
LMAT	LMAT	56	NA	93.33	LMAT-kML
LMAT	LMAT	56	NA	66.67	LMAT-kML
Virana	Virana	88.22	NA	86.77	0% mutation rate
Virana	Virana	84.45	NA	86.26	0.05
Virana	Virana	78.8	NA	85.42	0.1
Virana	Virana	14.56	NA	51.98	0.25
QuasQ	QuasQ	99.7	NA	98.2	Simulation A
QuasQ	QuasQ	99	NA	98.8	Simulation B
QuasQ	QuasQ	99.3	NA	99.2	Simulation C
QuasQ	QuasQ	98.4	NA	99.5	Simulation D
QuasQ	QuasQ	99.8	NA	99.5	Simulation E
QuasQ	QuasQ	99.5	NA	99.6	Simulation F
QuasQ	QuasQ	99.4	NA	99.7	Simulation G
QuasQ	QuasQ	98.5	NA	99.8	Simulation H
QuasQ	QuasQ	70	NA	100	average of HIV-1 subtype B pol gene quasispecies predictions
Kraken	MetaShot	92.77	NA	94.95	simulated data, species level
Kraken	IMSA+A	100	NA	34.03	approximate scores
Kraken	Taxonomer	99.6	NA	NA	HCoV
Kraken	Taxonomer	66	NA	NA	Influenza A
Kraken	Taxonomer	93	NA	NA	HMPV
Kraken	GOTTCHA	8.33	NA	NA	Kraken-mini, number of virus species found
Kraken	RIEMS	100	NA	NA	Akabane virus-simulated set
Kraken	RIEMS	100	NA	NA	Influenza A virus-simulated set
Kraken	RIEMS	1	NA	NA	Newcastle disease virus-simulated set
Kraken	RIEMS	100	NA	NA	Akabane virus-simulated +5 deviations/read
Kraken	RIEMS	93	NA	NA	Influenza A virus-simulated +5 deviations/read
Kraken	RIEMS	2	NA	NA	Newcastle disease virus-simulated +5 deviations/read
Kraken	RIEMS	43	NA	NA	Human mastadenovirus B-Clinical PathoScope simulated set
Kraken	RIEMS	51	NA	NA	Human bocavirus-Clinical PathoScope simulated set
Kraken	RIEMS	63	NA	NA	Human coronavirus NL63-Clinical PathoScope simulated set
Kraken	RIEMS	60	NA	NA	Human RSV-Clinical PathoScope simulated set
Kraken	RIEMS	64	NA	NA	Rhinovirus C-Clinical PathoScope simulated set
Kraken	RIEMS	10	NA	NA	Influenza A virus-Clinical PathoScope simulated set
Kraken	RIEMS	63	NA	NA	Enterovirus A-Clinical PathoScope simulated set
Kraken	MetLab	NA	88	NA	species-SuperDB
Kraken	MetLab	NA	94	NA	family-SuperDB
Kraken	MetLab	98.45	95	96.45	order-SuperDB
Kraken	MetLab	NA	87	NA	species-MinisuperDB
Kraken	MetLab	NA	93	NA	family-MinisuperDB
Kraken	MetLab	97.42	94.5	96.92	order-MinisuperDB
Metavir	ViromeScan	82	NA	NA	specificity is < 100% (no exact number)
SURPI	Taxonomer	9.9	NA	NA	HCoV
SURPI	Taxonomer	78	NA	NA	Influenza A
SURPI	Taxonomer	95	NA	NA	HMPV
Clinical PathoScope	RIEMS	93	NA	NA	Akabane virus-simulated set
Clinical PathoScope	RIEMS	0	NA	NA	Influenza A virus-simulated set
Clinical PathoScope	RIEMS	0	NA	NA	Newcastle disease virus-simulated set
Clinical PathoScope	RIEMS	24	NA	NA	Akabane virus-simulated +5 deviations/read
Clinical PathoScope	RIEMS	0	NA	NA	Influenza A virus-simulated +5 deviations/read
Clinical PathoScope	RIEMS	0	NA	NA	Newcastle disease virus-simulated +5 deviations/read
Clinical PathoScope	RIEMS	14	NA	NA	Human mastadenovirus B-Clinical PathoScope simulated set
Clinical PathoScope	RIEMS	21	NA	NA	Human bocavirus-Clinical PathoScope simulated set
Clinical PathoScope	RIEMS	17	NA	NA	Human coronavirus NL63-Clinical PathoScope simulated set
Clinical PathoScope	RIEMS	18	NA	NA	Human RSV-Clinical PathoScope simulated set
Clinical PathoScope	RIEMS	21	NA	NA	Rhinovirus C-Clinical PathoScope simulated set
Clinical PathoScope	RIEMS	11	NA	NA	Influenza A virus-Clinical PathoScope simulated set
Clinical PathoScope	RIEMS	16	NA	NA	Enterovirus A-Clinical PathoScope simulated set
vFam	vFam	74.12	98.13	3.47	Human klassevirus 1
vFam	vFam	21.74	98.9	72.95	Santeuil nodavirus
vFam	vFam	4.37	99.92	26.42	CAS virus
RIEMS	RIEMS	100	100	100	Akabane virus-simulated set
RIEMS	RIEMS	100	100	100	Influenza A virus-simulated set
RIEMS	RIEMS	100	100	100	Newcastle disease virus-simulated set
RIEMS	RIEMS	100	100	100	Akabane virus-simulated +5 deviations/read
RIEMS	RIEMS	100	100	100	Influenza A virus-simulated +5 deviations/read
RIEMS	RIEMS	100	100	100	Newcastle disease virus-simulated +5 deviations/read
RIEMS	RIEMS	93.16	100	100	Human mastadenovirus B-Clinical PathoScope simulated set
RIEMS	RIEMS	90	100	100	Human bocavirus-Clinical PathoScope simulated set
RIEMS	RIEMS	97.5	100	100	Human coronavirus NL63-Clinical PathoScope simulated set
RIEMS	RIEMS	98.55	100	100	Human RSV-Clinical PathoScope simulated set
RIEMS	RIEMS	96.4	100	100	Rhinovirus C-Clinical PathoScope simulated set
RIEMS	RIEMS	15	100	100	Influenza A virus-Clinical PathoScope simulated set
RIEMS	RIEMS	91.1	100	100	Enterovirus A-Clinical PathoScope simulated set
GOTTCHA	GOTTCHA	70.83	NA	NA	number of virus species found
VirSorter	VirSorter	72	NA	92	cat1,2-complete microbial genomes
VirSorter	VirSorter	77	NA	73	all cats-complete microbial genomes
VirSorter	VirSorter	64	NA	100	cat1,2-simulated SAGs
VirSorter	VirSorter	88	NA	82	all cats-simulated SAGs
VirSorter	VirSorter	33	NA	100	cat1,2-microbial metagenomes (all contigs)
VirSorter	VirSorter	35	NA	92	all cats-microbial metagenomes (all contigs)
ViromeScan	ViromeScan	100	NA	100	non-evenly distributed mock-community
GenSeed-HMM	GenSeed-HMM	72.31	NA	79.66	for Alpavirinae, seed VP1R1
GenSeed-HMM	GenSeed-HMM	66.15	NA	100	for Alpavirinae, seed VP1R4
GenSeed-HMM	GenSeed-HMM	58.46	NA	74.51	for Alpavirinae, seed VP4R1
GenSeed-HMM	GenSeed-HMM	52.31	NA	72.34	for Alpavirinae, seed VP4R3
Taxonomer	Taxonomer	99.9	NA	NA	HCoV
Taxonomer	Taxonomer	88	NA	NA	Influenza A
Taxonomer	Taxonomer	98	NA	NA	HMPV
Taxonomer	Taxonomer	94.6	90.7	NA	Protonomer separately
IMSA+A	IMSA+A	100	NA	9.08	approximate score (figure 1)
IMSA+A	IMSA+A	97	NA	86	IMSA count >0
IMSA+A	IMSA+A	95	NA	95	RefSeq
IMSA+A	IMSA+A	99	NA	92	custom DB
IMSA+A	IMSA+A	100	NA	87	Inchworm assembly
IMSA+A	IMSA+A	98	NA	97	Oases assembly
IMSA+A	IMSA+A	98	NA	97	fixed gene and relative abundance
IMSA+A	IMSA+A	90	NA	82	variable gene and relative abundance
MetaShot	MetaShot	98.19	NA	98.3	simulated data, species level

## Sheet: Notes
Kraken tested only bacteria/archaea
NBC tested only bacteria
PathSeq notes no clear numbers
Readscan mentions specificity for human reads (not viruses)
LMAT tests viruses, bacteria and eukaryotes separately (only virus data considered here)
Virana tested a negative control that showed that Virana always has 1,345 False Positives/10K reads(?)
Metashot also tested host (human), bacteria and viruses separately (only virus is considered here)
IMSA+A has simulated tests with mixed samples (bacteria, fungi, viruses) and real data for bacteria only; it has tables with separate scores for viruses
GOTTCHA has a lot of simulated datasets for which I cannot find what they put in, the "Spiked human stool metagenome" contains viruses
SMART has 3 simulated sets; HiSeq, MiSeq and simBA from Kraken (only bacteria)
SURPI tested its aligners (SNAP and RAPSearch2) separately, there is no benchmark of the complete workflow

## Sheet: Stats
Workflow	avg.sen	med.sen	st.dev.sen	no.sen	avg.spec	med.spec	st.dev.spec	no.spec	avg.prec	med.prec	st.dev.prec	no.prec
FACS	98.95	98.95	1.20208	2	100	100	0	2	#DIV/0!	#NUM!	#DIV/0!	0
NBC	100	100	#DIV/0!	1	33	46	22.1698	5	49	49	#DIV/0!	1
ProViDE	53	53	#DIV/0!	1	36.8	37	13.0203	5	72.6	72.6	#DIV/0!	1
PathSeq	51.422	72	40.5947	10	#DIV/0!	#NUM!	#DIV/0!	0	#DIV/0!	#NUM!	#DIV/0!	0
MEGAN	64.48	57.12	28.9164	5	73.15	72.5	11.8557	10	91.92	91.5	9.01981	5
RINS	49.3619	55.5	40.998	16	100	100	0	4	100	100	0	4
CaPSID	65.5012	80.195	41.9693	8	100	100	0	4	99.93	99.95	0.0787401	4
Readscan	62.0667	88	42.5281	15	#DIV/0!	#NUM!	#DIV/0!	0	#DIV/0!	#NUM!	#DIV/0!	0
IMSA	92.25	92.5	5.058	4	#DIV/0!	#NUM!	#DIV/0!	0	#DIV/0!	#NUM!	#DIV/0!	0
LMAT	50	54	7.89937	6	#DIV/0!	#NUM!	#DIV/0!	0	#DIV/0!	#NUM!	#DIV/0!	0
Virana	66.5075	81.625	34.8474	4	48	48	7.07107	2	77.6075	85.84	17.0941	4
QuasQ	95.9556	99.3	9.74565	9	#DIV/0!	#NUM!	#DIV/0!	0	99.3667	99.5	0.559017	9
Kraken	66.9319	66	35.7382	21	91.9167	93.5	3.49881	6	80.5875	95.7	31.0497	4
Metavir	82	82	#DIV/0!	1	#DIV/0!	#NUM!	#DIV/0!	0	#DIV/0!	#NUM!	#DIV/0!	0
SURPI	60.9667	78	45.0345	3	#DIV/0!	#NUM!	#DIV/0!	0	#DIV/0!	#NUM!	#DIV/0!	0
Clinical PathoScope	18.0769	16	24.2297	13	#DIV/0!	#NUM!	#DIV/0!	0	#DIV/0!	#NUM!	#DIV/0!	0
vFam	33.41	21.74	36.3099	3	98.9833	98.9	0.897905	3	34.28	26.42	35.4006	3
RIEMS	90.9008	98.55	23.0867	13	100	100	0	13	100	100	0	13
GOTTCHA	70.83	70.83	#DIV/0!	1	#DIV/0!	#NUM!	#DIV/0!	0	#DIV/0!	#NUM!	#DIV/0!	0
VirSorter	61.5	68	22.687	6	#DIV/0!	#NUM!	#DIV/0!	0	89.8333	92	10.5909	6
ViromeScan	100	100	#DIV/0!	1	#DIV/0!	#NUM!	#DIV/0!	0	100	100	#DIV/0!	1
GenSeed-HMM	62.3075	62.305	8.74772	4	#DIV/0!	#NUM!	#DIV/0!	0	81.6275	77.085	12.6272	4
Taxonomer	95.125	96.3	5.23155	4	90.7	90.7	#DIV/0!	1	#DIV/0!	#NUM!	#DIV/0!	0
IMSA+A	97.125	98	3.31393	8	#DIV/0!	#NUM!	#DIV/0!	0	80.635	89.5	29.4289	8
MetaShot	98.19	98.19	#DIV/0!	1	#DIV/0!	#NUM!	#DIV/0!	0	98.3	98.3	#DIV/0!	1
AVERAGE	71.4743	75.5242	24.1125	6.4	79.3227	80.6	5.85136	2.2	83.7125	85.1597	13.259	2.72
